# Supplementary material for: Genome-Wide Survey of the Soybean GATA Transcription Factor Gene Family and Expression Analysis under Low Nitrogen Stress
Source: PLoS One. 2015 Apr 17;10(4):e0125174. doi: 10.1371/journal.pone.0125174 (PMC4401516; doi:10.1371/journal.pone.0125174)
Supplement: S4 Table — Pairwise identities and amino acid sequence alignments of the 25 homologous pairs identified from the soybean GATA family. (XLS) [file pone.0125174.s008.xls]

## Sheet: summary
S4 Table. Pairwise identities between homologous pairs of soybean GATA factors.
	Score	Expect	Identities	Positives	Gaps	Duplication pattern
GmGATA3/36	1014	0	511/551(93%)	523/551(94%)	0/551(0%)	segmental
GmGATA4/53	294	4e-103	157/210(75%)	169/210(80%)	6/210(2%)	segmental
GmGATA5/54	368	3e-133	203/261(78%)	217/261(83%)	19/261(7%)	segmental
GmGATA6/55	407	1e-147	235/278(85%)	245/278(88%)	4/278(1%)	segmental
GmGATA7/56	555	0	294/340(86%)	306/340(90%)	14/340(4%)	segmental
GmGATA8/49	560	0	284/310(92%)	289/310(93%)	3/310(0%)	segmental
GmGATA9/24	358	7e-130	194/240(81%)	207/240(86%)	17/240(7%)
GmGATA10/63	130	3e-45	70/86(81%)	73/86(84%)	10/86(11%)	segmental
GmGATA11/19	517	0	268/310(86%)	275/310(88%)	21/310(6%)	segmental
GmGATA13/20	523	0	277/329(84%)	287/329(87%)	27/329(8%)	segmental
GmGATA14/21	579	0	281/305(92%)	292/305(95%)	2/305(0%)	segmental
GmGATA15/22	681	0	337/352(96%)	341/352(96%)	3/352(0%)	segmental
GmGATA16/59	1072	0	522/544(96%)	530/544(97%)	2/544(0%)	segmental
GmGATA23/30	622	0	315/352(89%)	320/352(90%)	10/352(2%)	segmental
GmGATA25/27	660	0	327/358(91%)	337/358(94%)	3/358(0%)	segmental
GmGATA26/57	192	1e-67	122/168(73%)	124/168(73%)	38/168(22%)	segmental
GmGATA33/51	497	0	264/308(86%)	280/308(90%)	8/308(2%)	segmental
GmGATA35/64	600	0	330/348(95%)	336/348(96%)	1/348(0%)	segmental
GmGATA38/41	449	6e-164	242/298(81%)	256/298(85%)	10/298(3%)	segmental
GmGATA39/42	506	0	267/306(87%)	281/306(91%)	3/306(0%)	segmental
GmGATA43/45	556	0	297/327(91%)	309/327(94%)	1/327(0%)	segmental
GmGATA44/58	474	6e-173	280/324(86%)	294/324(90%)	12/324(3%)	segmental
GmGATA46/61	442	2e-160	247/317(78%)	264/317(83%)	22/317(6%)	segmental
GmGATA47/60	525	0	330/387(85%)	342/387(88%)	25/387(6%)
GmGATA52/62	480	2e-176	249/283(88%)	263/283(92%)	11/283(3%)	segmental

## Sheet: sequence alignment
GmGATA3/36
GmGATA4/53
GmGATA5/54
GmGATA6/55
GmGATA7/56
GmGATA8/49
GmGATA9/24
GmGATA10/63
GmGATA11/19
GmGATA13/20
GmGATA14/21
GmGATA15/22
GmGATA16/59
GmGATA23/30
GmGATA25/27
GmGATA26/57
GmGATA33/51
GmGATA35/64
GmGATA38/41
GmGATA39/42
GmGATA43/45
GmGATA44/58
GmGATA46/61
GmGATA47/60
GmGATA52/62
