# Supplementary material for: Genome-Wide Survey of the Soybean GATA Transcription Factor Gene Family and Expression Analysis under Low Nitrogen Stress
Source: PLoS One. 2015 Apr 17;10(4):e0125174. doi: 10.1371/journal.pone.0125174 (PMC4401516; doi:10.1371/journal.pone.0125174)
Supplement: S5 Table — The motif numbers correspond to those described in Fig 3. (XLS) [file pone.0125174.s009.xls]

## Sheet: Sheet1
S5 Table. Multilevel consensus sequence identified by MEME among soybean GATA factors.
Motifs	Width	Best possible match	Annotation
1	30	RCYHCGTTKTPQWRTGPMGPKTLCNACGIR	GATA zinc finger
2	40	YKSGRLFPEYRPAASPTFVSYLHSNSHRKVLEMRRQKEMV
3	57	CSLPRRIASLVRFREKRKERCFDKKIRYSVRQEVAQRMHRNKGQFTSLKEQYGSNAW	CCT domain
4	51	HHCGISEKSTPMMRRGPAGPRSLCNACGLMWANKGTLRDLSKRNRIHSLQP	GATA zinc finger
5	21	CVPYDDIAELEWLSHFVEDSF
6	100	GPAQSVVWDAMVPSKKRTCVGRPKPSSVEKLTKDLCTILHEQQSYFSASSEEDLLFESDTPMVSVEIGHGSILIRHPSYIARDEESEASSLSVDNKQCPM
7	100	IDLNDVVNYEEFMRILTNEEQQQLLKYLPVVDTAKFPDSLRNMFNSFQFKENLIYFQQLLGEGVFDISLLGAKPEDWKTLKRLALSNLSKSKWVEHYNFL
8	43	AMPDRSSQLTISFEGQVYVFDAVTPDKVQAVLLLLGGCEMTSG	TIFY domain
9	100	WRTKGTLANYTPLHARAETDDYDDQKVSRVKSISINKKKEVKLLKRKQNYDNVASGGFVPDYNQGYQKVVDEDISNRSSSGSAISNSESCAQFGYGGMDD
10	57	VPGKARSKRKRLSAPRTNKDPLSIWSHHLNPQNEALCSDPPLLKQAYWLADSELIMP
11	22	GRARSKRQRPAPFNWRFRMQLI
12	15	FHIDDLLDFSNDDFD
13	21	FPGEEEEAAILLMALSYGFVY
14	57	EAYSFSGTIPMYNDRSRMKFSSHGVEKIGNSTGQIMQQEQLERDKSQLEKVQILGNH
15	15	HHIHYSSHTIEDDGA
16	36	EECENFQAEDNYTKWMPSKMRMMRKMMVPDQTGTYT
17	21	QFYTYSPVSVFESSSSCSGEK
18	24	MKDCWFFDNNFNGLSDEIFDDVID
19	28	MIPTYRYSVSSPMPIDLNEDHTHHFFSP
20	25	KRSHHERRGVSNFCWDLLQSKHNNP
21	15	KKKARRAMAAAATAQ
22	15	YLIHQHVGPDFRHLI
23	29	MEVAVAKALKPSLRTEFIFPQMIYDDIFC
24	29	VIMREHDSRNQNFPELKWIMRMPKRTIIK
25	21	HQHHQQQHQQNMMFDVHNGHD
26	28	QDLLLEVPSNTSFPQAELLHPTLSYGAQ
27	22	MHHCCGGSQGHVMGTCTCGMYH
28	80	EDWDAQLKCLEDPRFDVYTASSAGLCAETQNEKPQLGMKFSASGNGISPIKQLGKAPGPVYGKTIPHQNVTSNGKDLHQF
29	20	SAASPELIPNTNSSLTLEYM
30	29	CEVKEVVEDGACYSPKHLFALPHGVGSLH
