# Supplementary material for: Genome-Wide Survey of the Soybean GATA Transcription Factor Gene Family and Expression Analysis under Low Nitrogen Stress
Source: PLoS One. 2015 Apr 17;10(4):e0125174. doi: 10.1371/journal.pone.0125174 (PMC4401516; doi:10.1371/journal.pone.0125174)
Supplement: S6 Table — The GATA factor sequences of Arabidopsis and rice were obtained from the NCBI and rice genome annotation databases (http://rice.plantbiology.msu.edu/; release 7.0), respectively. The nomenclature is according to previous reports [6, 14]. (XLS) [file pone.0125174.s010.xls]

## Sheet: Arabidopsis
Gene Name	Gene Code	Other Name	Subfamily	Amino Acid Sequence
AtGATA1	At3g24050		I	MEMESFMDDLLNFSVPEEEEDDDEHTQPPRNITRRKTGLRPTDSFGLFNTDDLGVVEEEDLEWISNKNAFPVIETFVGVLPSEHFPITSLLEREATEVKQLSPVSVLETSSHSSTTTTSNSSGGSNGSTAVATTTTTPTIMSCCVGFKAPAKARSKRRRTGRRDLRVLWTGNEQGGIQKKKTMTVAAAALIMGRKCQHCGAEKTPQWRAGPAGPKTLCNACGVRYKSGRLVPEYRPANSPTFTAELHSNSHRKIVEMRKQYQSGDGDGDRKDCG
AtGATA2	At2g45050		I	MDVYGLSSPDLLRIDDLLDFSNEDIFSASSSGGSTAATSSSSFPPPQNPSFHHHHLPSSADHHSFLHDICVPSDDAAHLEWLSQFVDDSFADFPANPLGGTMTSVKTETSFPGKPRSKRSRAPAPFAGTWSPMPLESEHQQLHSAAKFKPKKEQSGGGGGGGGRHQSSSSETTEGGGMRRCTHCASEKTPQWRTGPLGPKTLCNACGVRFKSGRLVPEYRPASSPTFVLTQHSNSHRKVMELRRQKEVMRQPQQVQLHHHHHPF
AtGATA3	At4g34680		I	MELWTEARALKASLRGESTISLKHHQVIVSEDLSRTSSLPEDFSVECFLDFSEGQKEEEEEVVSVSSSQEQEEQEHDCVFSSQPCIFDQLPSLPDEDVEELEWVSRVVDDCSSPEVSLLLTQTHKTKPSFSRIPVKPRTKRSRNSLTGSRVWPLVSTNHQHAATEQLRKKKQETVLVFQRRCSHCGTNNTPQWRTGPVGPKTLCNACGVRFKSGRLCPEYRPADSPTFSNEIHSNLHRKVLELRKSKELGEETGEASTKSDPVKFGSKW
AtGATA4	At3g60530		I	MDVYGMSSPDLLRIDDLLDFSNDEIFSSSSTVTSSAASSAASSENPFSFPSSTYTSPTLLTDFTHDLCVPSDDAAHLEWLSRFVDDSFSDFPANPLTMTVRPEISFTGKPRSRRSRAPAPSVAGTWAPMSESELCHSVAKPKPKKVYNAESVTADGARRCTHCASEKTPQWRTGPLGPKTLCNACGVRYKSGRLVPEYRPASSPTFVLTQHSNSHRKVMELRRQKEQQESCVRIPPFQPQ
AtGATA5	At5g66320		I	MEQAALKSSVRKEMALKTTSPVYEEFLAVTTAQNGFSVDDFSVDDLLDLSNDDVFADEETDLKAQHEMVRVSSEEPNDDGDALRRSSDFSGCDDFGSLPTSELSLPADDLANLEWLSHFVEDSFTEYSGPNLTGTPTEKPAWLTGDRKHPVTAVTEETCFKSPVPAKARSKRNRNGLKVWSLGSSSSSGPSSSGSTSSSSSGPSSPWFSGAELLEPVVTSERPPFPKKHKKRSAESVFSGELQQLQPQRKCSHCGVQKTPQWRAGPMGAKTLCNACGVRYKSGRLLPEYRPACSPTFSSELHSNHHRKVIEMRRKKEPTSDNETGLNQLVQSPQAVPSF
AtGATA6	At3g51080		I	MESVELTLKNSNMKDKTLTGGAQNGDDFSVDDLLDFSKEEEDDDVLVEDEAELKVQRKRGVSDENTLHRSNDFSTADFHTSGLSVPMDDIAELEWLSNFVDDSSFTPYSAPTNKPVWLTGNRRHLVQPVKEETCFKSQHPAVKTRPKRARTGVRVWSHGSQSLTDSSSSSTTSSSSSPRPSSPLWLASGQFLDEPMTKTQKKKKVWKNAGQTQTQTQTQTRQCGHCGVQKTPQWRAGPLGAKTLCNACGVRYKSGRLLPEYRPACSPTFSSELHSNHHSKVIEMRRKKETSDGAEETGLNQPVQTVQVVSSF
AtGATA7	At4g36240		I	MECVEAFLGDFSVDDLLDLSNADTSLESSSSQRKEDEQEREKFKSFSDQSTRLSPPEDLLSFPGDAPVGDLEDLEWLSNFVEDSFSESYISSDFPVNPVASVEVRRQCVPVKPRSKRRRTNGRIWSMESPSPLLSTAVARRKKRGRQKVDASYGGVVQQQQLRRCCSHCGVQKTPQWRMGPLGAKTLCNACGVRFKSGRLLPEYRPACSPTFTNEIHSNSHRKVLELRLMKVADPARV
AtGATA8	At3g54810	BME3	I	MIGTSFPEDLDCGNFFDNMDDLMDFPGGDIDVGFGIGDSDSFPTIWTTHHDTWPAASDPLFSSNTNSDSSPELYVPFEDIVKVERPPSFVEETLVEKKEDSFSTNTDSSSSHSQFRSSSPVSVLESSSSSSQTTNTTSLVLPGKHGRPRTKRPRPPVQDKDRVKDNVCGGDSRLIIRIPKQFLSDHNKMINKKKKKKAKITSSSSSSGIDLEVNGNNVDSYSSEQYPLRKCMHCEVTKTPQWRLGPMGPKTLCNACGVRYKSGRLFPEYRPAASPTFTPALHSNSHKKVAEMRNKRCSDGSYITEENDLQGLIPNNAYIGVD
AtGATA9	At4g32890		I	MEKIAPELFLVAGNPDSFVVDDLLDFSNDDGEVDDGLNTLPDSSTLSTGTLTDSSNSSSLFTDGTGFSDLYIPNDDIAELEWLSNFVEESFAGEDQDKLHLFSGLKNPQTTGSTLTHLIKPEPELDHQFIDIDESNVAVPAKARSKRSRSAASTWASRLLSLADSDETNPKKKQRRVKEQDFAGDMDVDCGESGGGRRCLHCATEKTPQWRTGPMGPKTLCNACGVRYKSGRLVPEYRPASSPTFVMARHSNSHRKVMELRRQKEMRDEHLLSQLRCENLLMDIRSNGEDFLMHNNTNHVAPDFRHLI
AtGATA10	At1g08000		I	MNWLPEAEAEEHLKGILSGDFFDGLTNHLDCPLEDIDSTNGEGDWVARFQDLEPPPLDMFPALPSDLTSCPKGAARVRIPNNMIPALKQSCSSEALSGINSTPHQSSAPPDIKVSYLFQSLTPVSVLENSYGSLSTQNSGSQRLAFPVKGMRSKRRRPTTVRLSYLFPFEPRKSTPGESVTEGYYSSEQHAKKKRKIHLITHTESSTLESSKSDGIVRICTHCETITTPQWRQGPSGPKTLCNACGVRFKSGRLVPEYRPASSPTFIPSVHSNSHRKIIEMRKKDDEFDTSMIRSDIQKVKQGRKKMV
AtGATA11	At1g08010		I	MNWLPEAEAEDDFKGLLSGDFFDDLINHLDVPLDDIDTTNGEGDWVDRFQDLEPPPMDMFPTLPSDLTSCGSGMAKAPRVDIQRNIPALKQSYSSEALSSTLHQSSAPPEIKVSKLFQSLSPVSVLENSYGSLSTHNNGSQRLAFPVKGMRSKRKRPTTLRLSYLFPSEPRKPEKSTPGKPESECYFSSEQHAKKKRKIHLTTRTVSSTLEASNSDGIVRKCTHCETTKTPQWREGPSGPKTLCNACGVRFRSGRLVPEYRPASSPTFIPAVHSNSHRKIIEMRRKDDEQFDSSMIRAVISRG
AtGATA12	At5g25830		I	MEDEAHEFFHTSDFAVDDLLVDFSNDDDEENDVVADSTTTTTITDSSNFSAADLPSFHGDVQDGTSFSGDLCIPSDDLADELEWLSNIVDESLSPEDVHKLELISGFKSRPDPKSDTGSPENPNSSSPIFTTDVSVPAKARSKRSRAAACNWASRGLLKETFYDSPFTGETILSSQQHLSPPTSPPLLMAPLGKKQAVDGGHRRKKDVSSPESGGAEERRCLHCATDKTPQWRTGPMGPKTLCNACGVRYKSGRLVPEYRPAASPTFVLAKHSNSHRKVMELRRQKEMSRAHHEFIHHHHGTDTAMIFDVSSDGDDYLIHHNVGPDFRQLI
AtGATA13	At2g28340		I	MNNDLWLPEEDFKGLPDNFLDNLVDPTNDVSVEDIETGDDEGDWDAKFQKLVPPPLDELMSLSYEFTCNGQRVQVQKHVPILKQSSSSEVFSTVDNSPPNVKVSKLLQSLSPVSVLKNTNGSGSPQNPNGDQKLAFLVKGIRSKRKRPTLLRVTFLKSFLLEMSQQFAPDESESSEISALKKRKKNKSRRLKCTHCETTTTPQWREGPNGRKTLCNACGIRFRSGRLVLEYRPAASPTFIPTVHSNLHKKIIYMRMKDNDQFDTRKIRAETSGPETRSRLRNFGRPMSYGQ
AtGATA14	At3g45170		I	MSGREDEEEDLGTAMQKIPIPVNVFDKEPMDLDTVFGFADGVREIIEDSNLLLEESREFDTNDSKPSRNFSNLPTATRGRLHAPKRSGNKRGRQKRLSFKSPSDLFDSKFGITDKSCSHCGTRKTPLWREGPRGAGTLCNACGMRYRTGRLLPEYRPASSPDFKPNVHSNFHRKVMEIRRERKSSPPNSFGFSESYHSTRKLGF
AtGATA15	At3g06740		II	MLDPTEKVIDSESMESKLTSVDAIEEHSSSSSNEAISNEKKSCAICGTSKTPLWRGGPAGPKSLCNACGIRNRKKRRTLISNRSEDKKKKSHNRNPKFGDSLKQRLMELGREVMMQRSTAENQRRNKLGEEEQAAVLLMALSYASSVYA
AtGATA16	At5g49300		II	MLDHSEKVLLVDSETMKTRAEDMIEQNNTSVNDKKKTCADCGTSKTPLWRGGPVGPKSLCNACGIRNRKKRRGGTEDNKKLKKSSSGGGNRKFGESLKQSLMDLGIRKRSTVEKQRQKLGEEEQAAVLLMALSYGSVYA
AtGATA17	At3g16870		II	MSEGSEDTKTKLDSAGELSDVDNENCSSSGSGGGSSSGDTKRTCVDCGTIRTPLWRGGPAGPKSLCNACGIKSRKKRQAALGMRSEEKKKNRKSNCNNDLNLDHRNAKKYKINIVDDGKIDIDDDPKICNNKRSSSSSSNKGVSKFLDLGFKVPVMKRSAVEKKRLWRKLGEEERAAVLLMALSCSSVYA
AtGATA18	At3g50870	HAN	II	MMQTPYTTSTQGQYCHSCGMFHHHSQSCCYNNNNNSNAGSYSMVFSMQNGGVFEQNGEDYHHSSSLVDCTLSLGTPSTRLCEEDEKRRRSTSSGASSCISNFWDLIHTKNNNSKTAPYNNVPSFSANKPSRGCSGGGGGGGGGGGGDSLLARRCANCDTTSTPLWRNGPRGPKSLCNACGIRFKKEERRTTAATGNTVVGAAPVQTDQYGHHNSGYNNYHAATNNNNNNGTPWAHHHSTQRVPCNYPANEIRFMDDYGSGVANNVESDGAHGGVPFLSWRLNVADRASLVHDFTR
AtGATA19	At4g36620	HANL2	II	MGFSMFFSPENDVSHHSSPYASVDCTLSLGTPSTRLCNEDDERRFSSHTSDTIGWDFLNGSKKGGGGGGHNLLARRCANCDTTSTPLWRNGPRGPKSLCNACGIRFKKEERRASTARNSTSGGGSTAAGVPTLDHQASANYYYNNNNQYASSSPWHHQHNTQRVPYYSPANNEYSYVDDVRVVDHDVTTDPFLSWRLNVADRTGLVHDFTM
AtGATA20	At2g18380	HANL1	II	MMGYQTNSNFSMFFSSENDDQNHHNYDPYNNFSSSTSVDCTLSLGTPSTRLDDHHRFSSANSNNISGDFYIHGGNAKTSSYKKGGVAHSLPRRCASCDTTSTPLWRNGPKGPKSLCNACGIRFKKEERRATARNLTISGGGSSAAEVPVENSYNGGGNYYSHHHHHYASSSPSWAHQNTQRVPYFSPVPEMEYPYVDNVTASSFMSWN
AtGATA21	At5g56860	GNC	II	MDSNFHYSIDLNEDQNHHEQPFFYPLGSSSSLHHHHHHHHHQVPSNSSSSSSSISSLSSYLPFLINSQEDQHVAYNNTYHADHLHLSQPLKAKMFVANGGSSACDHMVPKKETRLKLTIRKKDHEDQPHPLHQNPTKPDSDSDKWLMSPKMRLIKKTITNNKQLIDQTNNNNHKESDHYPLNHKTNFDEDHHEDLNFKNVLTRKTTAATTENRYNTINENGYSNNNGVIRVCSDCNTTKTPLWRSGPRGPKSLCNACGIRQRKARRAAMAAAAAAGDQEVAVAPRVQQLPLKKKLQNKKKRSNGGEKYNHSPPMVAKAKKCKIKEEEEKEMEAETVAGDSEISKSTTSSNSSISSNKFCFDDLTIMLSKSSAYQQVFPQDEKEAAVLLMALSYGMVHG
AtGATA22	At4g26150	GNL/CGA1	II	MGSNFHYTIDLNEDQNHQPFFASLGSSLHHHLQQQQQQQQHFHHQASSNPSSLMSPSLSYFPFLINSRQDQVYVGYNNNTFHDVLDTHISQPLETKNFVSDGGSSSSDQMVPKKETRLKLTIKKKDNHQDQTDLPQSPIKDMTGTNSLKWISSKVRLMKKKKAIITTSDSSKQHTNNDQSSNLSNSERQNGYNNDCVIRICSDCNTTKTPLWRSGPRGPKSLCNACGIRQRKARRAAMATATATAVSGVSPPVMKKKMQNKNKISNGVYKILSPLPLKVNTCKRMITLEETALAEDLETQSNSTMLSSSDNIYFDDLALLLSKSSAYQQVFPQDEKEAAILLMALSHGMVHG
AtGATA23	At5g26930		II	MDPRKLLSCSSSYVSVRMKEEKGTIRCCSECKTTKTPMWRGGPTGPKSLCNACGIRHRKQRRSELLGIHIIRSHKSLASKKINLLSSSHGGVAVKKRRSLKEEEQAALCLLLLSCSSVLA
AtGATA24	At3g21175	ZML1	III	MDDLHGRNGRMHIGVAQNPMHVQYEDHGLHHIDNENSMMDDHADGGMDEGVETDIPSHPGNSADNRGEVVDRGIENGDQLTLSFQGQVYVFDRVSPEKVQAVLLLLGGREVPHTLPTTLGSPHQNNRGLSGTPQRLSVPQRLASLLRFREKRKGRNFDKTIRYTVRKEVALRMQRKKGQFTSAKSSNDDSGSTGSDWGSNQSWAVEGTETQKPEVLCRHCGTSEKSTPMMRRGPDGPRTLCNACGLMWANKGTLRDLSKVPPPQTPQHLSLNKNEDANLEADQMMEVTGDISNTQ
AtGATA25	At4g24470	ZIM	III	MFGRHSIIPNNQIGTASASAGEDHVSASATSGHIPYDDMEEIPHPDSIYGAASDLIPDGSQLVAHRSDGSELLVSRPPEGANQLTISFRGQVYVFDAVGADKVDAVLSLLGGSTELAPGPQVMELAQQQNHMPVVEYQSRCSLPQRAQSLDRFRKKRNARCFEKKVRYGVRQEVALRMARNKGQFTSSKMTDGAYNSGTDQDSAQDDAHPEISCTHCGISSKCTPMMRRGPSGPRTLCNACGLFWANRGTLRDLSKKTEENQLALMKPDDGGSVADAANNLNTEAASVEEHTSMVSLANGDNSNLLGDH
AtGATA26	At4g17570		IV	MGKQGPCYHCGVTNTPLWRNGPPEKPVLCNACGSRWRTKGTLVNYTPLHARADGDENDDHHRFQRMKSISLGNKNKEIKMLKRKAIQENIIIKRPVFEFSYGLKAAVIEEDASNRSSSGSAVSNSESCAQFSSADGSPSQSNAWDTTVPCKRRTCVGRPKSSSVEKLTKDLYNILQEQQSSCLSVSSEEDLLFENEMSMVSVEIGHGSVLMKNPHSFAREEESEASSLSSIENKSSISDAYSHSVKRVEIGAVRGSYYGGQTIKQEQFKRTKSQTERVHVLGSHGSPLCSIDLKDVFNFDEFIEQFTEEEQKKLMNLLPQIDSDDLPHSLRMMFESAQFKDNFSLFQQLIADGVFDVSSSSGAKLEEIRTFKKLALTDFNKSRLVESYNLLKEREKGTG…
AtGATA27	At5g47140		IV	MGKQGPCYHCGVTSTPLWRNGPPEKPVLCNACGSRWRTKGSLVNYTPLHARAEGDETEIEDHRTQTVMIKGMSLNKKIPKRKPYQENFTVKRANLEFHTGFKRKALDEEASNRSSSGSVVSNSESCAQSNAWDSTFPCKRRTCVGRPKAASSVEKLTKDLYTILQEQQSSCLSGTSEEDLLFENETPMLLGHGSVLMRDPHSGAREEESEASSLLVESSKSSSVHSVKFGGKAMKQEQVKRSKSQVLGRHSSLLCSIDLKDVFNFDEFIENFTEEEQQKLMKLLPQVDSVDRPDSLRSMFESSQFKENLSLFQQLVADGVFETNSSYAKLEDIKTLAKLALSDPNKSHLLESYYMLKRREIEDCVTTTSRVSSLSPSNNNSLVTIERPCESLNQNFSET…
AtGATA28	At1g51600	ZML2	III	MDDLHGSNARMHIREAQDPMHVQFEHHALHHIHNGSGMVDDQADDGNAGGMSEGVETDIPSHPGNVTDNRGEVVDRGSEQGDQLTLSFQGQVYVFDSVLPEKVQAVLLLLGGRELPQAAPPGLGSPHQNNRVSSLPGTPQRFSIPQRLASLVRFREKRKGRNFDKKIRYTVRKEVALRMQRNKGQFTSAKSNNDEAASAGSSWGSNQTWAIESSEAQHQEISCRHCGIGEKSTPMMRRGPAGPRTLCNACGLMWANKGAFRDLSKASPQTAQNLPLNKNEDANLETDHQIMITVANDISNSQ
AtGATA29	At3g20750		II	MEPELDLTLKLGLPNSTVETHLTLSPPTTTTDQGTNVVDGGEVINHRRGLLGDDEVIHNEPTRNNVEFNIRIYNYVFQQFVGAPNTLNFAPYPMPPSPAPAPETPPVSDEYVLIDVPARRARRNNSTVMTNSWKENATPKRIRGCGGFCGGRIEGMKKCTNMNCNALNTPMWRRGPLGPKSLCNACGIKFRKEEERKAKRNVVIVLDD
AtGATA30	At4g16141		II	MSMTEETKTTKLESAGDSSDVDNGNCSSSGSGGDTKKTCVDCGTSRTPLWRGGPAGPKSLCNACGIKSRKKRQAALGIRQDDIKIKSKSNNNLGLESRNVKTGKGEPVNVKIAKCEPGIVKIAKGEPGNVKNKIKRDPENSSSSNNNKKNVKRVGRFLDFGFKVPAMKRSAVEKKRLWRKLGEEERAAVLLMALSCG

## Sheet: Rice
Gene Name	Gene Code	Other Name	Subfamily	Amino Acid Sequence
OSGATA1	LOC_Os01g54210		I	MEVTAEFGGAYYGGAAGREKKALQQGCGDHFAVDDLLVLPYGEEDETTREGEATGGKEEAAGFGNASADSSTITALDSCSNSFGLADGDFPGELCEPYDQLAELEWLSNYMNEGDDAFATEDLQKLQLISGIPSGGFSTASVPSAQAQAASAAASMAVQPGGFLPEAPVPAKARSKRSRAAPGNWSSRLLVLPPPPASPPSPASMAISPAESGVSAHAFPIKKPSKPAKKKDAPAPPAQAQLSSVPVHSGGSAPAAAAGEGRRCLHCETDKTPQWRTGPMGPKTLCNACGVRYKSGRLVPEYRPAASPTFMVSKHSNSHRKVLELRRQKEMHQQTPHHHQPQVAAAGGVGSLMHMQSSMLFDGVSPVVSGDDFLIHHHLRTDFRPPI
OSGATA2	LOC_Os02g43150		I	MTHQALIPSTPPSAFSPASHFLHASSSSSPSLSSHAVVATAAAAMSSFAHHHHGSLVEKDGRMSALRSSLRPYEAAEEMAAAAAAGGPAAAWGAVERGAGMMGDGFSVEDLLDLEELCEVDRDGGEQGEAAAAAAAAVEKERSSDSHGSSVVSYEPMPLLPPVMDLPAHDVEELEWVSRIMDDSLAELPLPQLPAAAAALAACGKPQHRRPHEGAASALLDPMRTPTICALSTEALVPVKSRRSKRSRASVWSLSGAPLSDSTSSSSTATTSSCSSSASFSPFLQYVDFPALVASDLLDEQPRSKKSKHGKNGKQKPKKRGRKPKHQQPPHLAAAAGGGAALPATGDRRCSHCGVQKTPQWRAGPEGAKTLCNACGVRYKSGRLLPEYRPACSPTFVSS…
OSGATA3	LOC_Os02g56250		I	MAGVGFVEDMLREQSLLEATCGDLFDHIDDLLDFPKEESAADVLLLDAPAPGSPLSSRIIGGHATMAAAPPPPPQMMALPPPPAPAKDDASALFDAAGALGAEVFDRKDAHIGPCDELDMDMAQLEWLSGLFDDGTIPHEPSFPGVNCAAPIKASALTANAGVVLPDKAEEALFRSSSPISVLEHSGFNVATNGGSSSSSSSSASSSSESFSGSGRAWSAPVSPRPEPPVLVIPARARSKRSRPSAFPAVRGAPAATETTILVPTPMYSSTSSHSDPESIAESNPHPPPMKKKKKAKKPAAPAAASDAEADADAADADYEEGGALALPPGTVRRCTHCQIEKTPQWRAGPLGPKTLCNACGVRYKSGRLFPEYRPAASPTFMPSIHSNSHKKVVEMRQK…
OSGATA4	LOC_Os03g05160		I	MVGDKDAAALAGELTGDAGASLNGFFDHTGLESAVVGEGQGEGEEEEELEWLSNKDAFPSVDTMAAEVESAAPGAPARAAVGPRTKGLRRRRRVTAPWSLAPLLSRPRQAAAAAADAGAPRRRCTHCAVDETPQWRLGPDGPRTLCNACGVRFKSGRLFPEYRPANSPTFSPLLHSNSHRRVMEMRLQSEEDASAASRVNAKARRAERAAARLAGKDKK
OSGATA5	LOC_Os04g45650		I	MDALKSSCRSEEAADEGAAAAPSAWGMVERDGFSVEDLLDLEEFCEAEKDAAEENEQALALVAAPEEEKSKDDSQPSSVVTYELVAPPPPPPEIVDLPAHDVEELEWVSRIMDDSLSELPPPPQPPASVVASLAARPPQPRQLQRRPQDGAYRALPPASYPVRTPTICALSTEALVPVKAKRSKRSRATAWSLSGAPPFSDSTSSSSTTTTSSCSSSASFSSFSPLLKFEWHPLGGTSDLPDDHLLPPGKKSKHGKNGKNKPKKRGRKPKQLPPHPSGAAASAPAPGDRRCSHCGVQKTPQWRAGPEGAKTLCNACGVRYKSGRLLPEYRPACSPTFVSAIHSNSHRKVLEMRRKKEVGSGLLTAAAAAAPAVASF
OSGATA6	LOC_Os05g44400		I	MEVAAADYAGGVRVKKEAGGCGGSGDMFLVDDLLDLPCDEEEEETGLCGAYGGGGAGLGAGVVGGGGDDRAAGNASADSSTVTAVDSCSNSFSGLADGDFSGGLCEPYEQLAELEWVSTYMGEETLPTEDLRKLQLISGIPAAPRAPPALAVSAVQLPAGGAGALPTEAPVPGKARSKRSRVAPCSWSSRLMVLPPPPASPPSPASAVISPSESGTAAPAFPAKKAAKSAKKKDGPSPAPAPNAAAQAAAEGRRCLHCETDKTPQWRTGPMGPKTLCNACGVRYKSGRLVPEYRPAASPTFVVSKHSNSHRKVVELRRQKEMQLLHHHQQPPPHVGAGGGGAAGGLLHVTSPLLFDGPTSSAPLFAGADEFLIHNRISPDYRRQAT
OSGATA7	LOC_Os10g40810		I	MASEWEMAMGVDLGMGMSTYHNASGGIAAAPMMGHHGGGGGGGGYSAAHHHHHHYYGMPHQAAMGDAMRVDDLLDLSNTPGAHDFFPASAAAAAAGDHGHHHHHHIGGMGEPSGATPSATSSDHQTSMLSFADDFYIPTEDAAELEWLSKFVDDSYSDMPNYQSSAHAAMAAAAASAANNGGGSSAGQDSCLTAAPGRGARSKRSRATAAAAAAWHSLVPRPPSQSSPSSSCSSSDFPSSNKPSGTARPNGSGGGSRGKKSPGPAGAEVGMEAGVRRCTHCASEKTPQWRTGPLGPKTLCNACGVRFKSGRLMPEYRPAASPTFVLTQHSNSHRKVMELRRQKELLIIRGSHRDAAAAAAAAAAAAAAGSAAATGRPELMFRDYGVC
OSGATA8	LOC_Os01g24070		II	MGSTDRKVVGIGVAEEGRRSCVECRATTTPMWRSGPTGPRSLCNACGIRYRKKRRQDLGLDLNQPQKQEHGEVIPEVKDSNSNSNNCNSGSGNSSSNLQVVPKRRLLMGVEEAALLLMTLSSPSASTLLHG
OSGATA9	LOC_Os01g47360		II	MLHEAAPCTCGLLYGSCGGGCSLLFPAGAPGDHHHHHHYKQYCGAGDGEYPDVPYGGGGSVDCTLSLGTPSTRRAEAAVAGLPWDQSSLQPSCNGRQEMSGAAAPRTEPSGGAGAAAASAPRRCANCDTTSTPLWRNGPRGPKSLCNACGIRYKKEERRAAAAAVAPTALASDGGVEYAYGYPRQQQQWGCYGPAVAKAASFGMFGDAAGEDGPCLPWGLGVMPSSPAFGAVREMPSLFQYY
OSGATA10	LOC_Os01g74540		II	MDMDSSSSPVDKVDPDECNGSKACADCHTTKTPLWRGGPGGPKSLCNACGIRYRKRRRAALGLDSSATATATDGAEQQKKTKAKKEKAQEEEVTMELHTVGFRSKDAAVFKQRRRMRRRKCLGEEERAAILLMALSSGVIYA
OSGATA11	LOC_Os02g12790	Cga1	II	MSTIYMSQLPATLPLMEGDQDQGLYPAFHRAKDPPILFPFMIDSAVEHQGQIYGDQGLRRQQVLGESNQQFNDHMMMGGSDVFLTPSPFRPTIQSIGSDMIQRSSYDPYDIESNNKQHANGSTSKWMSTPPMKMRIIRKGAATDPEGGAVRKPRRRAQAHQDESQQQLQQALGVVRVCSDCNTTKTPLWRSGPCGPKSLCNACGIRQRKARRAMAAAANGGAAVAPAKSVAAAPVNNKPAAKKEKRAADVDRSLPFKKRCKMVDHVAAAVAATKPTAAGEVVAAAPKDQDHVIVVGGENAAATSMPAQNPISKAAATAAAAAASPAFFHGLPRDEITDAAMLLMTLSCGLVHS
OSGATA12	LOC_Os03g61570		II	MDSSSVEKGSGSIDPDERTASGEPKACTDCHTTKTPLWRGGPSGPKSLCNACGIRYRKKRREALGLDAGEGGAERQEKKKSKRERGEEVTMELRMVGFGKEVVLKQRRRMRRRRRLGEEEKAAILLMALSSGVIYA
OSGATA13	LOC_Os05g06340		II	MGSSDQKVIGIAAAAAAAAEEAGRRCCVECGATTTPMWRGGPTGPRSLCNACGIRYRKKRRQELGLDKKQQQEHHPHHHQQQQQQYQRQQQQQQQEDHSDAASSVKDSSSSSSNKSSSLQVISEIVISRSKSDCEGAMEGNCVPLKRLVQQVDFLLSSTGITESCQCVAVSCANQMGLQKAANVLLFLVPIRVLTMENNSCDILHIIRIIGRGCGIESKTRIIDR
OSGATA14	LOC_Os05g49280		II	MLQELAPCTCGMLYGSCGGGCGGAAAAASAFSLLFPMAGGQYYYRQCGGVAEEDSRSPYGGGGAAVDCTLSLGTPSTRRAEAGAYGGGLQPWDVPSSARPGGGGGGKQDGAGVAPCNKEAPAAGRLPRRCANCDTMSTPLWRNGPRGPKSLCNACGIRYKKEERRAAAAVAPTPPPSLDTGAGYAYCYSRQPPPPPAPQWGCYGQAAAKSASYAMFDAADDGPCLSWRLNMMPSSPAFAVGERPGLFQYY
OsGATA15	LOC_Os05g50270	NL1	II	MLHHYYSGGAGHHQDVAAAGSPGDMASSTFSLFFPMSNGQCWPPSTVEESAAYDDHSTVTTSPSSPSSSSTGSVDCTLSLGTPSSRRAEPVAAAAPAANHGAPVPAHYPSLSAATVSWDATAESYYCGQQGRPATGAAKCAAGAGHDALLDRRCANCGTASTPLWRNGPRGPKSLCNACGIRYKKEERRAAATTTTADGAAGCGFITAQRGRGSTAAKAAPAVTTCGEETSPYVVGGGGGGGEVADAAYLAWRLNVVPPAATATAFSVWPERASLYHYN
OSGATA16	LOC_Os06g37450		II	MSTIYMSQLSAALPLMEGEHHHHHQDHHQGHFQAFSLQPKDPPVLFPFVISRRSSSSSPSDSTTLSYGSDHHLTQQQQHQHQAMLEPQNMIGGSSAGIFATPFPTVKSIRDDMIERSQFDPYDTEKLQASCGLAKVVAGGKWSAVPAAKMKITRKMGEPSSGVTGGAATTVAPKKPRRRPAQAYEDHGHGGAMGQAFGVIRVCSDCNTTKTPLWRSGPCGPKSLCNACGIRQRKARRAMMASGLPASPNAAGPKAAAHSGAAAVAAAQPKVKKEKRADVDRSSLPFKKRCKVVQVEDHQTLPAATNAAAAAAMEETAESATVAPPPAPTTRGGTLVDSIGLSWSKTHAAATASCSFRPSPVAPGFAAAVQDEITDAAMLLMTLSCGLVRS
OSGATA17	LOC_Os02g05510		III	MSGHHEAKPYQPRRGPAPADEEAAPAAAADEAEAEAEVEAMERYEQEQEYEEGEEGEEEEYEGGEGVPMDADASAAAVAGMDPHGEMVPVAGGEAGGGYPHVASNTLTLSFQGEVYVFESVSAERVQAVLLLLGGRELAPGSGSVPSSSAAYSKKMNFPHRMASLMRFREKRKERNFDKKIRYTVRKEVALRMQRNRGQFTSSKSKAEEATSVITSSEGSPNWGAVEGRPPSAAECHHCGISAASTPMMRRGPDGPRTLCNACGLMWANKGTMREVTKGPPVPLQIVPAATNDVQNGIVEATGVEQHNSAVEEAVSAANGHESQSGVA
OSGATA18	LOC_Os03g47970		III	MPDAAAAAAAAQDADAVMRDAPADAAAGGGDNDDDDGDDGTEEDEEEDDDEEGDEEELPPAEDPAAPEPVSALLPGSPNQLTLLFQGEVYVFESVTPEKVQAVLLLLGRSEMPPGLANMVLPNQRENRGYDDLLQRTDIPAKRVASLIRFREKRKERNFDKKIRYAVRKEVALRMQRRKGQFAGRANMEGESLSPGCELASQGSGQDFLSRESKCQNCGTSEKMTPAMRRGPAGPRTLCNACGLMWANKGTLRNCPKAKVESSVVATEQSNAAVSPSGIDNKELVVPNPENITASHGEVMGDSTPANEAEIGAPKAQSQ
OSGATA19	LOC_Os03g52450		III	MAAEPPADGRDPPADDGAAGDGAVESAAAEALLSAASEQLTLVYQGEVYVFDPVPPQKVQAVLLVLGGSDMPPGLVSMAVPTTFDEKSTTVAARRVASLMRFREKRKERCFDKKIRYSVRKEVAQKMKRRKGQFAGRADFGDGSCSSAPCGSTANGEDDHIRETHCQNCGISSRLTPAMRRGPAGPRSLCNACGLMWANKGTLRSPLNAPKMTVQHPADLSKTGDTDDSKANLCAEHNQTTMKTDTEMVPEQEQKADVLPPTKEEDSMATS
OSGATA20	LOC_Os06g48534		III	MARFEEEHRALGAEEEYEEEEDELEEEEEEMEEDEDAQHHEGVGGEVAVPMDAEAAAQLDPHGGMLAASGAVQPMASNQLTLSFQGEVYVFDSVSPDKVQAVLLLLGGRELNPGLGSGASSSAPYSKRLNFPHRVASLMRFREKRKERNFDKKIRYSVRKEVALRMQRNRGQFTSSKPKGDEATSELTASDGSPNWGSVEGRPPSAAECHHCGINAKATPMMRRGPDGPRTLCNACGLMWANKGMLRDLSKAPPTPIQVVASVNDGNGSAAAPTTEQEIPAPATVNGHESST
OSGATA21	OsJ_34324		III	MDNPTPSSSSGGGGAAAAANASSDEHRKTSPATAADFFDEEHTFDDILLPIENIFHHLNGQEMIPQSIRPQPTNLVRPITVPEDFDRFAALTRYREKKRNIKFIKKADYSARKEVALRMKRSKGKFAPRVQTSENSLAHRKGITFCTNCGESSDATPMMRHAPNGTKSFCNACGLMWANSRKIRKIRNPTSGEQEDQ
OSGATA22	LOC_Os03g08370		V	MQFEDGGDVHVGAGEGEDGGRVTVDELTRCLRCGISANATPHMRRGPEGRRTLCNACGIAWAKGKVRKVIDSDTPMDNAMFAQMVPELSMEFDDEDKAYEFYNRYAGHVGFSVRKSSSDKSAENITRSRTFVCSREGFRKDKKGAKEVKRPRPETRIGCPARMSIKITSDGKYRISEFVPDHNHQPAPPSTMHMLRSQRVLTELQTTEADSSEESATPSRFSSCSLVKQAEVIRHTNFLPAEYRCSLCSKRKKNMQPGDAGVTVKYLQSMQLSNPSFFYAVQLDEDDKLTNIFWADSKSRTDFSYYSDVVCLDTTYKINEHSRPLTLFLGVNHHKQISIFGAALLYDESEESFKWLFDTFKIAANGKQPKTILTDWSMAATTASAITAAWPGTVHRLCP…
OSGATA23	LOC_Os07g42400		V	MRVWLGRVGGGDAMMHMLVAPDGGGGGEMPPPYGGAAAAPPPPMEQELELHRDNADDGLDGHVRCLRCGISGNATPHMRRGPDGPRTLCNACGIAYRKGKMRRMIEAEPPIDEAALAKLVPEVGMEFESEDKAYEFYNKYAGHVGFSVRKSTSHKSSGNITKVRTFVCSREGYNRDKKSLEAKKPRLDTRIGCPARLIIKVTPESKYRVTDFKADHNHQLAPPSTMHMLRSQRILTELQSGEAELSDDSVMTPTTKATGDLVVRQIGFLRSISLLPADYKNYLRSKRMKAMQLGDGGAILKYLQTMQMENPAFFYTMQIDEDDKLTNFFWADPKSREDFNYFGDVLCLDTTYKINGYGRPLSLFLGVNHHKQTIVFGAAMLYDESFESYRWLFESFKIA…
OSGATA24	LOC_Os10g32070		VI	MVVVDGLHDGGGGDLQALLDDAGVDDVAARGGGEVEEEVERPSNEDAFPAVEKMATAAAAKGLQCRHCGTTETPQWRHGPEGHRTLCNACSMRYRSGKLVPEYRPLRSPTFSPELHSNRHHRVLQLRRRPGPQSAAPSPAAVARYGGEAKEEEEELAWVSNKDAFATVETTMAPSPRVVETPPEHDHRPANTPTTSPEPHSDRPRRVVQLPRRLQEPSASANLAHAVAATARAGRECAHCGTTKTPAWRLGPDSRRKLCNACGNKYRSGQLNSTTFSQNSQEQKKKSKSSACSRERKRSAVAATVVVGGGLRDDAAAIADEHLDGGDLQALLDDVALDDVAARGGGDAGEAKEEEEELEWLSNKDAFPTVETMSPAPPENRTKAPVPPAGWQCRHCGST…
OSGATA25	LOC_Os12g42970		VI	MDVHPPNAAASSLEELFPHQPATESDRSGIEWLSVYVEDCLSTSASCTNPVSAELPPITMASQGAAKPKLPPRSSTNARKKKRSLASVISDTDDQHCITLFVEPPLLLLDHKDWLAESELILPKKDKDEELVQEQEQEEEENYKMSAGMQFQQEQLVITCSYCLSSQSPQWWDGPSGPTCDACRLRIEARNGHTTSSKKRYGQEIDKEQDIGKRRDKKKIKKAVYVNDELLSEEPMKRCTHCLSYKTPQWRTGPLGPKTLCNACGVRFKSGRLLPEYRPANSPTFVSDIHSNSHKKVMQLRNSVPHPRK
OSGATA26	LOC_Os12g07120		VI	MDGDGDVGGGGGGGGGGGVRYVLALPAMASLAVLIAHLDAAVPVPRRPRSYLPRAVPMAWWAFRLPVFRPPPPPPPPPAKNPVKEEEGVARVVVVVAPPPPVDPGEEEAGKRAAKRARRCLNCDAVETPQWRSGPMGRSTLCNACGVRLRAVGSLPEHRAPAARTTTAAPASPPDSPIWTPGHKPPSSSPDIYLVRRTPKLPVTRPPRTKQAPPTAPAPAPPPPPPQPASPKTKTKAKAKKPKRKRSCVHCGSTETPQWREGPTGRGTLCNACGVRYRQGRLLPEYRPKGSPTFSPSVHAANHRQVLELRRQQRQSTNPSTPPPPPVSAAEPIPDEQKEEVVSVPVAAAAPATDGGAASSLDALLLDGPSAPLIVDGDDFLVS
OSGATA27	LOC_Os03g03850		VII	MRKPTPYVSLHDVVAFDFVDGDVPFDDLVDGEGLCCPDDPFEEVMRCLSAVDDPFLAAFKLDCSPPTPAADADVDSRSEEHMHADVGGGLDLQRAVGGGDEKAGTPSTVDDVPWLQASAVARKPRRAPAAVRKRVWSLVSPQLATAAAAAVDNSRDEVSSGGGGGGEGGEHCSRPAKRRRKCGEEKRCGHCQTTETPQWRVGPDGPSTLCNACGIRYRIDHLLPEYRPSTSPGFGSDGYSNRHRKVVKLREKKRKKAMLAATATALTSGPV
OSGATA28	LOC_Os11g08410		VII	MPKPTPSSSSFLDFTGGVDGDDDDPSCPFEGLCCPDDPLDQVLNFDSSDFGHVFFESLDVELFLPRGGPSRGAGEEDSKGAVERVAFGSSAAVESELGGVGGGGAGSEVSVPGGAGGGRGEDMETEALDVKPVVGVGAGGAMGAHVAGGVGAPGAFPESKQLVPWPCAVGAGASAPGAAPDNRLLALPDVRFDALTAEGAAPGGERGKTIPDSVSKNGLPTLPGVRSATPTAPPATPFRLEWDHAAAPSSSATTTPSDSSLSSPPSLSSVFPRIARVFPSRTKPRRRRTLRRQHWSLICPLHLVPVAAAADAARGKSISELNASASAATDAGTPSINDGGGGSYHRRVVGRQRNRQVRKDRRCSHCGTSETPQWRMGPDGPGTLCNACGIRSKMDRLLP…
OSGATA29	LOC_Os04g46020		IV	MGKQGPCRHCGVTSTPLWRNGPPDKPVLCNACGSRWRTKGSLTNYTPMHARDDIDAEEPRASKLKPPTLKLKEQKQLKKNPSHITMENGPFSDQNFRKMGDPDLSNRSGSGSALSYSESCAPYGTADASEMTASAQSHAWESLVPSKRRSCVTRPKPSQMEKLAKDLNSIMHEEQLLYLSGSSEEDLIYHSATPVDSFEMGYGSMLLRPNSKSLEEESEASSIPADNKSYITSESYSGSVSFVYSESKATSNQNVITEQPKKFLVQTSDNARRANLHTENQDTLENANSPLVSLHMEGKDSEETRVKTSASNRLTKSTMNPLKRPHDTHFQSSVELRGTMRSPKRVSKYGDAMGLKCQASFMPKPGNGKDLACSDRALNLFMLPPDKLSMLVPPQYANT…
